# Supplementary material for: Separation of Magnesium and Lithium Ions Utilizing Layer-by-Layer Polyelectrolyte Modification of Polyacrylonitrile Hollow Fiber Porous Membranes
Source: Materials (Basel). 2024 Nov 30;17(23):5878. doi: 10.3390/ma17235878 (PMC11642634; doi:10.3390/ma17235878)
Supplement: Supplementary file 1 [file materials-17-05878-s001.zip]

Archive with 1 entries (1 files):
- materials-3331121-supplementary.pdf
